# Supplementary material for: Learning the Mental Health Impact of COVID-19 in the United States With Explainable Artificial Intelligence: Observational Study
Source: JMIR Ment Health. 2021 Apr 20;8(4):e25097. doi: 10.2196/25097 (PMC8059787; doi:10.2196/25097)
Supplement: Multimedia Appendix 1 [file mental_v8i4e25097_app1.xlsx]

## Sheet: Sheet1
Code	Attributes Description
mental_health_indicators
(questions related to mental stress in last seven days)
soc5a	Felt nervous, anxious, or on edge
soc5b	Felt depressed
soc5c	Felt lonely
soc5d	Felt hopeless about the future
soc5e	sweating, trouble breathing, pounding heart, etc
work_from_home_indicators
(questions related to work and school from home)
phys2_9	work from home
phys2_10	study from home
phys2_4	postponed work activities
phys2_5	postponed school activities
communication_indicators
(questions related to communication with friends/neighbor/family)
soc2a	in-person communication during COVID
soc2b	in-person communication before COVID
soc3a	digital communication during COVID
soc3b	digital communication before COVID
covid_symptoms_indicators
(questions on covid symptoms Prescribed by WHO)
phys1a	Fever
phys1b	Chills
phys1c	Runny or stuffy nose
phys1d	Chest congestion
phys1e	Skin rash
phys1f	Cough
phys1g	Sore throat
phys1h	Sneezing
phys1i	Muscle or body aches
phys1j	Headaches
phys1k	Fatigue or tiredness
phys1l	Shortness of breath
phys1m	Abdominal discomfort
phys1n	Nausea or vomiting
phys1o	Diarrhea
phys1p	Changed or lost sense of taste or smell
phys1q	Loss of appetite
clinical_history_indicators
(questions on prior clinical history of diseases)
phys3a	Diabetes
phys3b	High blood pressure or hypertension
phys3c	Heart disease, attack, stroke
phys3d	Asthma
phys3e	Chronic lung disease or COPD
phys3f	Bronchitis or emphysema
phys3g	Allergies
phys3h	A mental health condition
phys3i	Cystic fibrosis
phys3j	Liver disease
phys3k	Cancer
phys3l	compromised immune system
phys3m	obesity
behavioural_indicators
(questions on behavioral changes proposed/enforced by government)
phys2_1	Canceled a doctor appointment
phys2_2	Worn a face mask
phys2_3	Visited a doctor or hospital
phys2_7	Canceled outside housekeepers
phys2_8	Avoided restaurants
phys2_11	postponed pleasure, social activities
phys2_12	Stockpiled food or water
phys2_13	Avoided public or crowded places
phys2_16	Washed or sanitized hands
insurance_assistance_indicators
(questions on insurance and different assistance)
econ6a	Unemployment insurance
econ6b	SNAP
econ6c	TANF
econ6d	Social Security
econ6e	Supplemental Social Security
econ6f	Health insurance
econ6g	aid from the government
Other_useful_Indicators
phys7_4	did not feel hot, chilly, sweating
phys2_18	Stayed home because I felt unwell
